# Supplementary material for: SDN-IoT: SDN-based efficient clustering scheme for IoT using improved Sailfish optimization algorithm
Source: PeerJ Comput Sci. 2023 Jul 10;9:e1424. doi: 10.7717/peerj-cs.1424 (PMC10403188; doi:10.7717/peerj-cs.1424)
Supplement: Supplemental Information 1 [file peerj-cs-09-1424-s001.zip]

Archive with 43 entries (41 files):
- WSN_SDN_ISFO/
- WSN_SDN_ISFO/ConfigSensors2.py
- WSN_SDN_ISFO/CreateRandomSens2.py
- WSN_SDN_ISFO/DisToSink2.py
- WSN_SDN_ISFO/Energy2.py
- WSN_SDN_ISFO/f1.py
- WSN_SDN_ISFO/f2.py
- WSN_SDN_ISFO/f3.py
- WSN_SDN_ISFO/FindRc2.py
- WSN_SDN_ISFO/findsender2.py
- WSN_SDN_ISFO/floodlight.sh
- WSN_SDN_ISFO/f_total.py
- WSN_SDN_ISFO/GeneticAlgorithm.py
- WSN_SDN_ISFO/improved01.py
- WSN_SDN_ISFO/im_value1.py
- WSN_SDN_ISFO/ISFO.py
- WSN_SDN_ISFO/jointonearestCH2.py
- WSN_SDN_ISFO/LEACH-E.py
- WSN_SDN_ISFO/LEACH00.py
- WSN_SDN_ISFO/load_config_sdn.py
- WSN_SDN_ISFO/main00.py
- WSN_SDN_ISFO/Ploter2.py
- WSN_SDN_ISFO/reliability1.py
- WSN_SDN_ISFO/ResetSensor2.py
- WSN_SDN_ISFO/reward_function.py
- WSN_SDN_ISFO/RLBR1.py
- WSN_SDN_ISFO/sdn_ctrl.py
- WSN_SDN_ISFO/SelectCH2.py
- WSN_SDN_ISFO/SendReceivePacket2.py
- WSN_SDN_ISFO/Setpara2.py
- WSN_SDN_ISFO/__pycache__/
- WSN_SDN_ISFO/__pycache__/f1.cpython-37.pyc
- WSN_SDN_ISFO/__pycache__/f2.cpython-37.pyc
- WSN_SDN_ISFO/__pycache__/f3.cpython-37.pyc
- WSN_SDN_ISFO/__pycache__/FindRc2.cpython-37.pyc
- WSN_SDN_ISFO/__pycache__/f_total.cpython-37.pyc
- WSN_SDN_ISFO/__pycache__/im_value1.cpython-37.pyc
- WSN_SDN_ISFO/__pycache__/ISFO.cpython-37.pyc
- WSN_SDN_ISFO/__pycache__/load_config_sdn.cpython-37.pyc
- WSN_SDN_ISFO/__pycache__/reliability1.cpython-37.pyc
- WSN_SDN_ISFO/__pycache__/RLBR1.cpython-37.pyc
- WSN_SDN_ISFO/__pycache__/SelectCH2.cpython-37.pyc
- WSN_SDN_ISFO/__pycache__/SFO.cpython-37.pyc
