# Supplementary material for: SDN-IoT: SDN-based efficient clustering scheme for IoT using improved Sailfish optimization algorithm
Source: PeerJ Comput Sci. 2023 Jul 10;9:e1424. doi: 10.7717/peerj-cs.1424 (PMC10403188; doi:10.7717/peerj-cs.1424)
Supplement: Supplemental Information 1 [file peerj-cs-09-1424-s001.zip › WSN_SDN_ISFO/CreateRandomSens2.py]

import random
def create(Area,Model,X,Y):
    n=Model['n']
    x=Area['x']
    y=Area['y']

    for i in range(n):
        X[i]=random.random()*x
        Y[i]=random.random()*y

    return X,Y
