# Supplementary material for: SDN-IoT: SDN-based efficient clustering scheme for IoT using improved Sailfish optimization algorithm
Source: PeerJ Comput Sci. 2023 Jul 10;9:e1424. doi: 10.7717/peerj-cs.1424 (PMC10403188; doi:10.7717/peerj-cs.1424)
Supplement: Supplemental Information 1 [file peerj-cs-09-1424-s001.zip › WSN_SDN_ISFO/DisToSink2.py]

import math
import reward_function
def send(Sensors,Model):
    n=Model['n']

    for i in range(n):
        d1=pow(Sensors['xd'][i]-Sensors['xd'][n],2)
        d2=pow(Sensors['yd'][i]-Sensors['yd'][n],2)
        dis=d1+d2
        dis=math.sqrt(dis)
        Sensors['distosink'][i]=dis
        reward_function.Matrix.transmission_range(d1,d2,n)
    return Sensors
