# Supplementary material for: SDN-IoT: SDN-based efficient clustering scheme for IoT using improved Sailfish optimization algorithm
Source: PeerJ Comput Sci. 2023 Jul 10;9:e1424. doi: 10.7717/peerj-cs.1424 (PMC10403188; doi:10.7717/peerj-cs.1424)
Supplement: Supplemental Information 1 [file peerj-cs-09-1424-s001.zip › WSN_SDN_ISFO/f2.py]

import numpy as np
import math

def ic_distance(k,n):
    p1 = []
    p2 = []
    sum1=0
    for i in k:
      for j in n:
        distance = math.sqrt(((p1[i]-p2[j])**2)+((p1[1]-p2[1])**2))
        size = 1
        for j in np.shape(k):
          size *= k
          sum1=(sum1+(distance/size))
    return sum1
