# Supplementary material for: SDN-IoT: SDN-based efficient clustering scheme for IoT using improved Sailfish optimization algorithm
Source: PeerJ Comput Sci. 2023 Jul 10;9:e1424. doi: 10.7717/peerj-cs.1424 (PMC10403188; doi:10.7717/peerj-cs.1424)
Supplement: Supplemental Information 1 [file peerj-cs-09-1424-s001.zip › WSN_SDN_ISFO/f3.py]

import numpy as np
import math

def Distance_CH_BS(ch,bs):
    p1 = []
    p2 = []
    sum1=0
    for i, x in enumerate(ch):
        for j, y in enumerate(bs):
           distance = math.sqrt(((p1[i]-p2[j])**2)+((p1[1]-p2[1])**2))
           sum1=sum1+(x-y)
    return int(sum1)
