# Supplementary material for: SDN-IoT: SDN-based efficient clustering scheme for IoT using improved Sailfish optimization algorithm
Source: PeerJ Comput Sci. 2023 Jul 10;9:e1424. doi: 10.7717/peerj-cs.1424 (PMC10403188; doi:10.7717/peerj-cs.1424)
Supplement: Supplemental Information 1 [file peerj-cs-09-1424-s001.zip › WSN_SDN_ISFO/FindRc2.py]

import math

def find(Sensors,Model,sender,receiver,senderRR):
    n=Model['n']
    D=[0]*n

    for i in range(n):
        d1=Sensors[0][i]-Sensors[0][sender[0]-1]
        d2=Sensors[0][i]-Sensors[0][sender[0]-1]
        d1=d1*d1
        d2=d2*d2
        dis=math.sqrt(d1+d2)
        D[i]=dis
    for i in range(n):
        if D[i]<=senderRR and (sender[0] != Sensors['ids'][i]):
            d=Sensors['ids'][i]
            receiver.append(d)

    return receiver
