# Supplementary material for: SDN-IoT: SDN-based efficient clustering scheme for IoT using improved Sailfish optimization algorithm
Source: PeerJ Comput Sci. 2023 Jul 10;9:e1424. doi: 10.7717/peerj-cs.1424 (PMC10403188; doi:10.7717/peerj-cs.1424)
Supplement: Supplemental Information 1 [file peerj-cs-09-1424-s001.zip › WSN_SDN_ISFO/findsender2.py]

def find(Sensors,Model,Receiver,Sender):
    n=Model['n']
    for i in range(n):
        if Sensors['MCH'][i]==Receiver[0] and Sensors['id'][i]==Receiver[0]:
            Sender.append(Sensors['id'][i])

    return Sender
