# Supplementary material for: SDN-IoT: SDN-based efficient clustering scheme for IoT using improved Sailfish optimization algorithm
Source: PeerJ Comput Sci. 2023 Jul 10;9:e1424. doi: 10.7717/peerj-cs.1424 (PMC10403188; doi:10.7717/peerj-cs.1424)
Supplement: Supplemental Information 1 [file peerj-cs-09-1424-s001.zip › WSN_SDN_ISFO/f_total.py]

import f1 as f1n
import f2 as f2n
import f3 as f3n
#import math
import numpy as np

def f_total_dd():
    k=[];
    e1=[];
    ch=[];
    bs=[]
    nn_c=[]
    no=[]
    n=[]
    a1=np.random.random(1)[0]
    a2=np.random.random(1)[0]
    a3=np.random.random(1)[0]
    out_f1 = f1n.residual_energy(k,e1)
    out_f2 = f2n.ic_distance(ch, bs)
    out_f3 = f3n.Distance_CH_BS(nn_c, no)
    ff=(a1*out_f1)+(a2*out_f2)+(a3*out_f3)
    if (ff == [0]):
        return True
    return False
