# Supplementary material for: SDN-IoT: SDN-based efficient clustering scheme for IoT using improved Sailfish optimization algorithm
Source: PeerJ Comput Sci. 2023 Jul 10;9:e1424. doi: 10.7717/peerj-cs.1424 (PMC10403188; doi:10.7717/peerj-cs.1424)
Supplement: Supplemental Information 1 [file peerj-cs-09-1424-s001.zip › WSN_SDN_ISFO/GeneticAlgorithm.py]

import copy
import random
#import matplotlib.pyplot as plt

from Chromosome import Chromosome

class GeneticAlgorithm:

    def __init__(self, bounds, precision, pm, pc, pop_size, max_gen):
        self.bounds = bounds
        self.precision = precision
        self.pm = pm
        self.pc = pc
        self.pop_size = pop_size
        self.max_gen = max_gen

        self.pop = []
        self.bests = [0] * max_gen
        self.g_best = 0

    def ga(self):
        self.init_pop()
        best = self.find_best()
        self.g_best = copy.deepcopy(best)
        y = [0] * self.pop_size
        for i in range(self.max_gen):
            self.cross()
            self.mutation()
            self.select()
            best = self.find_best()
            self.bests[i] = best
            if self.g_best.y < best.y:
                self.g_best = copy.deepcopy(best)
            y[i] = self.g_best.y
            print(self.g_best.y)
    def init_pop(self):
        for i in range(self.pop_size):
            chromosome = Chromosome(self.bounds, self.precision)
            self.pop.append(chromosome)

    def cross(self):
        for i in range(int(self.pop_size / 2)):
            if self.pc > random.random():
                # randon select 2 chromosomes in pops
                i = 0
                j = 0
                while i == j:
                    i = random.randint(0, self.pop_size-1)
                    j = random.randint(0, self.pop_size-1)
                pop_i = self.pop[i]
                pop_j = self.pop[j]

                # select cross index
                pop_1 = random.randint(0, pop_i.code_x1_length - 1)
                pop_2 = random.randint(0, pop_i.code_x2_length - 1)

                # get new code
                new_pop_i_code1 = pop_i.code_x1[0: pop_1] + pop_j.code_x1[pop_1: pop_i.code_x1_length]
                new_pop_i_code2 = pop_i.code_x2[0: pop_2] + pop_j.code_x2[pop_2: pop_i.code_x2_length]

                new_pop_j_code1 = pop_j.code_x1[0: pop_1] + pop_i.code_x1[pop_1: pop_i.code_x1_length]
                new_pop_j_code2 = pop_j.code_x2[0: pop_2] + pop_i.code_x2[pop_2: pop_i.code_x2_length]

                pop_i.code_x1 = new_pop_i_code1
                pop_i.code_x2 = new_pop_i_code2

                pop_j.code_x1 = new_pop_j_code1
                pop_j.code_x2 = new_pop_j_code2

    def mutation(self):
        for i in range(self.pop_size):
            if self.pm > random.random():
                pop = self.pop[i]
                # select mutation index
                index1 = random.randint(0, pop.code_x1_length-1)
                index2 = random.randint(0, pop.code_x2_length-1)

                i = pop.code_x1[index1]
                i = self.__inverse(i)
                pop.code_x1 = pop.code_x1[:index1] + i + pop.code_x1[index1+1:]

                i = pop.code_x2[index2]
                i = self.__inverse(i)
                pop.code_x2 = pop.code_x2[:index2] + i + pop.code_x2[index2+1:]


    def select(self):
        # calculate fitness function
        sum_f = 0
        for i in range(self.pop_size):
            self.pop[i].func()

        # guarantee fitness > 0
        min = self.pop[0].y
        for i in range(self.pop_size):
            if self.pop[i].y < min:
                min = self.pop[i].y
        if min < 0:
            for i in range(self.pop_size):
                self.pop[i].y = self.pop[i].y + (-1) * min

        # roulette
        for i in range(self.pop_size):
            sum_f += self.pop[i].y
        p = [0] * self.pop_size
        for i in range(self.pop_size):
            p[i] = self.pop[i].y / sum_f
        q = [0] * self.pop_size
        q[0] = 0
        for i in range(self.pop_size):
            s = 0
            for j in range(0, i+1):
                s += p[j]
            q[i] = s
        # start roulette
        v = []
        for i in range(self.pop_size):
            r = random.random()
            if r < q[0]:
                v.append(self.pop[0])
            for j in range(1, self.pop_size):
                if q[j - 1] < r <= q[j]:
                    v.append(self.pop[j])
        self.pop = v

    def find_best(self):
        best = copy.deepcopy(self.pop[0])
        for i in range(self.pop_size):
            if best.y < self.pop[i].y:
                best = copy.deepcopy(self.pop[i])
        return best

    def __inverse(self, i):
        r = '1'
        if i == '1':
            r = '0'
        return r

if __name__ == '__main__':
    bounds = [[-3, 12.1], [4.1, 5.8]]
    precision = 100000
    algorithm = GeneticAlgorithm(bounds, precision, 0.01, 0.8, 100, 100)
    algorithm.ga()
    pass
