# Supplementary material for: SDN-IoT: SDN-based efficient clustering scheme for IoT using improved Sailfish optimization algorithm
Source: PeerJ Comput Sci. 2023 Jul 10;9:e1424. doi: 10.7717/peerj-cs.1424 (PMC10403188; doi:10.7717/peerj-cs.1424)
Supplement: Supplemental Information 1 [file peerj-cs-09-1424-s001.zip › WSN_SDN_ISFO/improved01.py]

import math
import random

class improved01:
    def __init__(self, bounds, precision):
        self.x1 = 1
        self.x2 = 1

        self.y = 0

        self.code_x1 = ''
        self.code_x2 = ''

        self.bounds = bounds

        temp1 = (bounds[0][1] - bounds[0][0]) * precision
        self.code_x1_length = math.ceil(math.log(temp1, 2))

        temp2 = (bounds[1][1] - bounds[1][0]) * precision
        self.code_x2_length = math.ceil(math.log(temp2, 2))

        self.rand_init()
        self.func()


    def rand_init(self):
        for i in range(self.code_x1_length):
            self.code_x1 += str(random.randint(0, 1))

        for i in range(self.code_x2_length):
            self.code_x2 += str(random.randint(0, 1))

    def decoding(self, code_x1, code_x2):
        self.x1 = self.bounds[0][0] + int(code_x1, 2) * (self.bounds[0][1] - self.bounds[0][0]) / (
        2 ** self.code_x1_length - 1)
        self.x2 = self.bounds[1][0] + int(code_x2, 2) * (self.bounds[1][1] - self.bounds[1][0]) / (
        2 ** self.code_x2_length - 1)

    def func(self):
        self.decoding(self.code_x1, self.code_x2)
        self.y = 21.5 + self.x1 * math.sin(4 * math.pi * self.x1) + self.x2 * math.sin(20 * math.pi * self.x2)


if __name__ == '__main__':
    a = [[-3, 1], [4, 5]]
    im = improved01(a, 10)
    print(im.code_x1_length)
    print(im.code_x2_length)
    im.decoding('110111', '1111')
    print(im.x1, " ", im.x2)
    print(random.randint(0, 1))
