# Supplementary material for: SDN-IoT: SDN-based efficient clustering scheme for IoT using improved Sailfish optimization algorithm
Source: PeerJ Comput Sci. 2023 Jul 10;9:e1424. doi: 10.7717/peerj-cs.1424 (PMC10403188; doi:10.7717/peerj-cs.1424)
Supplement: Supplemental Information 1 [file peerj-cs-09-1424-s001.zip › WSN_SDN_ISFO/ISFO.py]

import numpy as np
import matplotlib.pyplot as plt
import math
import f_total as ft
def getweight():
    weight = 1
    return weight

def getlearningrate():
    lr = (0.49445,1.49445)
    return lr

def getmaxgen():
    maxgen = 200
    return maxgen

def getsizepop():
    sizepop = 50
    return sizepop

def getrangepop():
    rangepop = (-100*math.pi , 100*math.pi)
    #rangepop = (-2,2)
    return rangepop

def getrangespeed():
    rangespeed = (-0.5,0.5)
    return rangespeed

def func(x):
    if (x[0]==0)&(x[1]==0):
        y = np.exp((np.cos(2*np.pi*x[0])+np.cos(2*np.pi*x[1]))/2)-2.71289
    else:
        y = np.sin(np.sqrt(x[0]**2+x[1]**2))/np.sqrt(x[0]**2+x[1]**2)+np.exp((np.cos(2*np.pi*x[0])+np.cos(2*np.pi*x[1]))/2)-2.71289
    return y

def initpopvfit(sizepop):
    pop = np.zeros((sizepop,2))
    v = np.zeros((sizepop,2))
    fitness = np.zeros(sizepop)

    for i in range(sizepop):
        pop[i] = [(np.random.rand()-0.5)*rangepop[0]*2,(np.random.rand()-0.5)*rangepop[1]*2]
        v[i] = [(np.random.rand()-0.5)*rangepop[0]*2,(np.random.rand()-0.5)*rangepop[1]*2]
        fitness[i] = func(pop[i])
    return pop,v,fitness

def getinitbest(fitness,pop):
    gbestpop,gbestfitness = pop[fitness.argmax()].copy(),fitness.max()
    pbestpop,pbestfitness = pop.copy(),fitness.copy()
    dd=ft.f_total_dd()
    return gbestpop,gbestfitness,pbestpop,pbestfitness

w = getweight()
lr = getlearningrate()
maxgen = getmaxgen()
sizepop = getsizepop()
rangepop = getrangepop()
rangespeed = getrangespeed()

pop,v,fitness = initpopvfit(sizepop)
gbestpop,gbestfitness,pbestpop,pbestfitness = getinitbest(fitness,pop)
result = np.zeros(maxgen)
for i in range(maxgen):
        t=0.5
        for j in range(sizepop):
            v[j] += lr[0]*np.random.rand()*(pbestpop[j]-pop[j])+lr[1]*np.random.rand()*(gbestpop-pop[j])
        v[v<rangespeed[0]] = rangespeed[0]
        v[v>rangespeed[1]] = rangespeed[1]
        for j in range(sizepop):
            #pop[j] += 0.5*v[j]
            pop[j] = t*(0.5*v[j])+(1-t)*pop[j]
        pop[pop<rangepop[0]] = rangepop[0]
        pop[pop>rangepop[1]] = rangepop[1]
        for j in range(sizepop):
            fitness[j] = func(pop[j])
        for j in range(sizepop):
            if fitness[j] > pbestfitness[j]:
                pbestfitness[j] = fitness[j]
                pbestpop[j] = pop[j].copy()
        if pbestfitness.max() > gbestfitness :
            gbestfitness = pbestfitness.max()
            gbestpop = pop[pbestfitness.argmax()].copy()
        result[i] = gbestfitness
#plt.plot(result)
#plt.show()
