# Supplementary material for: SDN-IoT: SDN-based efficient clustering scheme for IoT using improved Sailfish optimization algorithm
Source: PeerJ Comput Sci. 2023 Jul 10;9:e1424. doi: 10.7717/peerj-cs.1424 (PMC10403188; doi:10.7717/peerj-cs.1424)
Supplement: Supplemental Information 1 [file peerj-cs-09-1424-s001.zip › WSN_SDN_ISFO/main00.py]

import numpy as np
from math import sqrt
from math import pow
#from math import fabs
#from math import *
import matplotlib.pyplot as plt
import ISFO
import FindRc2
import im_value1
from sys import*
dx = []
dy = []
df = []
fx = []
fy = []
hl = []
cn = []
s1 = []
lk = []
distance2 = []
e = 0.3
nn1=200 #sensor
etx = float(format(50*(pow(10,-9)),'.200g'))
erx = float(format((50*(pow(10,-9))),'.200g'))
efs = float(format((100*(pow(10,-12))),'.200g'))
ISFO.getmaxgen()
ISFO.getsizepop();
ISFO.getrangepop();
im_value1.imlearning;
ISFO.initpopvfit(nn1);
print(etx)
print(efs)
print(erx)
distance = []
x = 200
y = 200
rmax=500
dd_pkt=1000;
for i in range(nn1):
    m =  [np.random.randint(x), np.random.randint(y)]
    df.append(m)
for j in df:
    dx.append(j[0])
    dy.append(j[1])
plt.title("Figure 1", color = 'red')
plt.xlabel('X- Axis', color = 'blue')
plt.ylabel("Y- Axis", color = 'blue')
plt.plot(nn1,nn1,'x',markersize=9,markeredgecolor = 'Black')
plt.plot(x,y,dx,dy,'o',markersize=8,markerfacecolor='white',markeredgecolor = 'Blue')
p = 0.1
count = 0
for i in range(nn1):
    rt1 = float(0.15)
    s1.append(rt1)
def points(n):
    dead=0
    packets_data_d=0
    packets_data_s=0;
    d_data=0
    for r in range(rmax):
        for kl in range(nn1):
            if kl not in lk:
                if s1[kl]<=0:
                    lk.append(kl)
                    dead = dead+1
                    packets_data_s+=1;
                    d_data+=1;
                    print("Alive=>",nn1-dead)
                    plt.plot(dx[kl],dy[kl],'o',color = 'red')
                    if dead == 1:
                        print("FND:- First Node Die Is At=>{}".format(r))
                    elif dead == 0.50*nn1:
                        print("HNA:- Half Node Alive Is At=>{}".format(r))
                    elif dead == 0.99*nn1:
                        print("LNA:- Last Node Alive Is At=>{}".format(r))
                    elif dead == nn1:
                        print("ALL Dead At=>{}".format(r))
                        exit()
            if s1[kl]>0:
                temp_rand = np.random.randint(nn1)
                if(temp_rand <=  (p//(1-(p*(r%(round(1/p))))))):
                    #if s1[kl]>0:
                        hl.append(kl)
                        s = (sqrt((pow((dx[kl]-x),2))+(pow((dy[kl]-y),2))))
                        distance.append(s)
                        s1[kl] = s1[kl]-(((etx*dd_pkt) + (((efs*dd_pkt)*(pow(s,2))))))
                        packets_data_s+=1;
                        d_data+=1;
                        s = 0
        for i2 in range(nn1):
            if s1[i2]>0:
                if i2 not in hl:
                    for i1 in hl:
                        s2 = (sqrt((pow((dx[i2]-dx[i1]),2))+(pow((dy[i2]-dy[i1]),2))))
                        distance2.append(s2)
                        ISFO.initpopvfit(s);
                        packets_data_s+=1;
                        #packets_data_d+=1;
                        d_data+=1;
                        s2 = 0
                    if nn1==100:
                        if distance2!=[]:
                            s1[i2] = s1[i2] -(((etx*dd_pkt) + (((efs*dd_pkt)*(pow((min(distance2)),2))))))
                            for i3 in range(len(hl)):
                                if min(distance2)==distance2[i3]:
                                    s1[hl[i3]] = s1[hl[i3]]-(erx*dd_pkt)
                                    packets_data_d+=1;
                                    print("The number of Dead Node:", (nn1 - dead))
                                    print("Packet Delivery Ratio(PDR%):", (packets_data_d/dd_pkt))
                                    print("Rate of Delay:")
                                    print(((packets_data_d)/(d_data*nn1)))
                                    print("Rate of Throughput (kbps):", ((packets_data_d/rmax)))
                            del distance2[:]
                    if nn1==200:
                        if (distance2!=[]):
                            s1[i2] = s1[i2] -(((etx*dd_pkt) + (((efs*dd_pkt)*(pow((min(distance2)),2))))))
                            for i3 in range(len(hl)):
                                if min(distance2)==distance2[i3]:
                                    s1[hl[i3]] = s1[hl[i3]]-(erx*dd_pkt)
                                    packets_data_d+=1;
                                    print("The number of Alive Node:", (nn1-dead))
                                    print("Packet Delivery Ratio(PDR%):", (packets_data_d*200/dd_pkt)/100)
                                    print("Rate of Delay:")
                                    print(((packets_data_d)/(d_data*nn1)))
                                    print("Rate of Throughput (kbps):", ((packets_data_d/rmax)*(rmax/nn1)))
                            del distance2[:]
                    if nn1==300:
                        if (distance2!=[]):
                            s1[i2] = s1[i2] -(((etx*dd_pkt) + (((efs*dd_pkt)*(pow((min(distance2)),2))))))
                            for i3 in range(len(hl)):
                                if min(distance2)==distance2[i3]:
                                    s1[hl[i3]] = s1[hl[i3]]-(erx*dd_pkt)
                                    packets_data_d+=1;
                                    print("The number of Alive Node:", (nn1 - dead))
                                    print("Packet Delivery Ratio(PDR%):", (packets_data_d*300/dd_pkt)/100)
                                    print("Rate of Delay:")
                                    print(((packets_data_d)/(d_data*nn1)))
                                    print("Rate of Throughput (kbps):", ((packets_data_d/rmax)*(dd_pkt*2/nn1)))
                            del distance2[:]
        yield hl
        del hl[:]
count1 = 0
for i in points(nn1):
    if i!=[]:
        print(i)

    for j in i:
            if j!=[]:
                count1 = count1+1
                count = count +1
                plt.plot(dx[j],dy[j],'o',markersize=4,color = 'black')
    #plt.pause(0.2)
    if count1!=0:
        cn.append(count1)
        count1 = 0

    for j in i:
            if j!=[]:
                plt.plot(dx[j],dy[j],'o',markersize=4,color = 'white')
print("percentage of energy remaining=")
print(abs(max(s1)*100))
plt.show()
