# Supplementary material for: SDN-IoT: SDN-based efficient clustering scheme for IoT using improved Sailfish optimization algorithm
Source: PeerJ Comput Sci. 2023 Jul 10;9:e1424. doi: 10.7717/peerj-cs.1424 (PMC10403188; doi:10.7717/peerj-cs.1424)
Supplement: Supplemental Information 1 [file peerj-cs-09-1424-s001.zip › WSN_SDN_ISFO/Ploter2.py]

import matplotlib.pyplot as plt
def plott(Sensors,Model):
    n=Model['n']
    d=0
    for i in range(n):
        if Sensors['E'][i]>0:
            if Sensors['types'][i]=='N':
                plt.plot(Sensors['xd'][i],Sensors['yd'][i],marker='o')
            else:
                plt.plot(Sensors['xd'][i],Sensors['yd'][i],'kx',markersize=10)
        else:
            d=d+1
            plt.plot(Sensors['xd'][i],Sensors['yd'][i],'red .')
    plt.plot(Sensors['xd'][n],Sensors['yd'][n],marker='*',markersize=15)
    plt.show()
    return d
