# Supplementary material for: SDN-IoT: SDN-based efficient clustering scheme for IoT using improved Sailfish optimization algorithm
Source: PeerJ Comput Sci. 2023 Jul 10;9:e1424. doi: 10.7717/peerj-cs.1424 (PMC10403188; doi:10.7717/peerj-cs.1424)
Supplement: Supplemental Information 1 [file peerj-cs-09-1424-s001.zip › WSN_SDN_ISFO/ResetSensor2.py]

def reset(Sensor,Model):
    n=Model['n']
    for i in range(n):
        Sensor['MCH'][i]=n+1
        Sensor['types'][i]='N'
        Sensor['distoCH'][i]=float('inf')

    return Sensor
