# Supplementary material for: SDN-IoT: SDN-based efficient clustering scheme for IoT using improved Sailfish optimization algorithm
Source: PeerJ Comput Sci. 2023 Jul 10;9:e1424. doi: 10.7717/peerj-cs.1424 (PMC10403188; doi:10.7717/peerj-cs.1424)
Supplement: Supplemental Information 1 [file peerj-cs-09-1424-s001.zip › WSN_SDN_ISFO/reward_function.py]

import numpy as np
import math
class Matrix(object):
    def __init__(self, durations=None, distances=None, raw=None):
        self._durations = durations
        self._distances = distances
        self._raw = raw
    def transmission_range(d_link,TX_range,n):
        d_link = np.array([100]);
        TX_range=np.array([100]);
        er=np.array([100]);
        emin=np.array([100]);
        emax=np.array([100]);
        w=np.random.random();
        nh =(d_link/TX_range)
        for i in np.random.rand(1,100):
               r = w*(er-emin/emax-emin)+(1-w)*(1/nh)
        return int(r)
