# Supplementary material for: SDN-IoT: SDN-based efficient clustering scheme for IoT using improved Sailfish optimization algorithm
Source: PeerJ Comput Sci. 2023 Jul 10;9:e1424. doi: 10.7717/peerj-cs.1424 (PMC10403188; doi:10.7717/peerj-cs.1424)
Supplement: Supplemental Information 1 [file peerj-cs-09-1424-s001.zip › WSN_SDN_ISFO/RLBR1.py]

import random
def select(Ch1,Model,hs):
    hi=0
    q_s=[];
    ECH_total=[];
    n=Model['n']
    for i in range(n):
        if Ch1['E'][i]>0:
            temp_rand=random.uniform(0,1)
            q_s=(Ch1['E'][i]/hs)
            if Ch1['G'][i]<=0:
                if temp_rand<=q_s:
                    hi=hs+1
                    if hi>0:
                       Ch1['types'][i]='C'
                       Ch1['G'][i]=round(1/Model['p'])-1
                       Et=ECH_total.append([i]);
                       Etran=ECH_total.append(Et[0]);
                       Erec=ECH_total.append(Et[1]);
                       Eagg=ECH_total.append(Et[2]);
                       ECH_total=Et-(Etran+Erec+Eagg)
    return ECH_total
