# Supplementary material for: SDN-IoT: SDN-based efficient clustering scheme for IoT using improved Sailfish optimization algorithm
Source: PeerJ Comput Sci. 2023 Jul 10;9:e1424. doi: 10.7717/peerj-cs.1424 (PMC10403188; doi:10.7717/peerj-cs.1424)
Supplement: Supplemental Information 1 [file peerj-cs-09-1424-s001.zip › WSN_SDN_ISFO/sdn_ctrl.py]

#!/usr/bin/env python

import requests
from requests.auth import HTTPBasicAuth
import json
import unicodedata
from subprocess import Popen, PIPE
import time
import networkx as nx
from sys import exit

# Method To Get REST Data In JSON Format
def getResponse(url,choice):

	response = requests.get(url, auth=HTTPBasicAuth('admin', 'admin'))

	if(response.ok):
		jData = json.loads(response.content)
		if(choice=="topology"):
			topologyInformation(jData)
		elif(choice=="statistics"):
			getStats(jData)
	else:
		response.raise_for_status()

def topologyInformation(data):
	global switch
	global deviceMAC
	global deviceIP
	global hostPorts
	global linkPorts
	global G
	global cost

	for i in data["network-topology"]["topology"]:
		
		if "node" in i:
			for j in i["node"]:
				# Device MAC and IP

				if "host-tracker-service:addresses" in j:
					for k in j["host-tracker-service:addresses"]:
						ip = k["ip"].encode('ascii','ignore')
						mac = k["mac"].encode('ascii','ignore')
						deviceMAC[ip] = mac
						deviceIP[mac] = ip

				# Device Switch Connection and Port

				if "host-tracker-service:attachment-points" in j:

					for k in j["host-tracker-service:attachment-points"]:
						mac = k["corresponding-tp"].encode('ascii','ignore')
						mac = mac.split(":",1)[1]
						ip = deviceIP[mac]
						temp = k["tp-id"].encode('ascii','ignore')
						switchID = temp.split(":")
						port = switchID[2]
						hostPorts[ip] = port
						switchID = switchID[0] + ":" + switchID[1]
						switch[ip] = switchID

	# Link Port Mapping
	for i in data["network-topology"]["topology"]:
		if "link" in i:
			for j in i["link"]:
				if "host" not in j['link-id']:
					src = j["link-id"].encode('ascii','ignore').split(":")
					srcPort = src[2]
					dst = j["destination"]["dest-tp"].encode('ascii','ignore').split(":")
					dstPort = dst[2]
					srcToDst = src[1] + "::" + dst[1]
					linkPorts[srcToDst] = srcPort + "::" + dstPort
					G.add_edge((int)(src[1]),(int)(dst[1]))

def getStats(data):
	#print "\nCost Computation....\n"
	global cost
	txRate = 0
	for i in data["node-connector"]:
		tx = int(i["opendaylight-port-statistics:flow-capable-node-connector-statistics"]["packets"]["transmitted"])
		rx = int(i["opendaylight-port-statistics:flow-capable-node-connector-statistics"]["packets"]["received"])
		txRate = tx + rx
		#print txRate

	time.sleep(2)

	response = requests.get(stats, auth=HTTPBasicAuth('admin', 'admin'))
	tempJSON = ""
	if(response.ok):
		tempJSON = json.loads(response.content)

	for i in tempJSON["node-connector"]:
		tx = int(i["opendaylight-port-statistics:flow-capable-node-connector-statistics"]["packets"]["transmitted"])
		rx = int(i["opendaylight-port-statistics:flow-capable-node-connector-statistics"]["packets"]["received"])
		cost = cost + tx + rx - txRate

	#cost = cost + txRate
	#print cost

def systemCommand(cmd):
	terminalProcess = Popen(cmd, stdout=PIPE, stderr=PIPE, shell=True)
	terminalOutput, stderr = terminalProcess.communicate()
	#print "\n*** Flow Pushed\n"

def pushFlowRules(bestPath):

	bestPath = bestPath.split("::")

	for currentNode in range(0, len(bestPath)-1):
		if (currentNode==0):
			inport = hostPorts[h2]
			srcNode = bestPath[currentNode]
			dstNode = bestPath[currentNode+1]
			outport = linkPorts[srcNode + "::" + dstNode]
			outport = outport[0]
		else:
			prevNode = bestPath[currentNode-1]
			#print prevNode
			srcNode = bestPath[currentNode]
			#print srcNode
			dstNode = bestPath[currentNode+1]
			inport = linkPorts[prevNode + "::" + srcNode]
			inport = inport.split("::")[1]
			outport = linkPorts[srcNode + "::" + dstNode]
			outport = outport.split("::")[0]

		xmlSrcToDst = '\'<?xml version=\"1.0\" encoding=\"UTF-8\" standalone=\"no\"?><flow xmlns=\"urn:opendaylight:flow:inventory\"><priority>32767</priority><flow-name>Load Balance 1</flow-name><match><in-port>' + str(inport) +'</in-port><ipv4-destination>10.0.0.1/32</ipv4-destination><ipv4-source>10.0.0.4/32</ipv4-source><ethernet-match><ethernet-type><type>2048</type></ethernet-type></ethernet-match></match><id>1</id><table_id>0</table_id><instructions><instruction><order>0</order><apply-actions><action><order>0</order><output-action><output-node-connector>' + str(outport) +'</output-node-connector></output-action></action></apply-actions></instruction></instructions></flow>\''

		xmlDstToSrc = '\'<?xml version=\"1.0\" encoding=\"UTF-8\" standalone=\"no\"?><flow xmlns=\"urn:opendaylight:flow:inventory\"><priority>32767</priority><flow-name>Load Balance 2</flow-name><match><in-port>' + str(outport) +'</in-port><ipv4-destination>10.0.0.4/32</ipv4-destination><ipv4-source>10.0.0.1/32</ipv4-source><ethernet-match><ethernet-type><type>2048</type></ethernet-type></ethernet-match></match><id>2</id><table_id>0</table_id><instructions><instruction><order>0</order><apply-actions><action><order>0</order><output-action><output-node-connector>' + str(inport) +'</output-node-connector></output-action></action></apply-actions></instruction></instructions></flow>\''

		flowURL = "http://127.0.0.1:8181/restconf/config/opendaylight-inventory:nodes/node/openflow:"+ bestPath[currentNode] +"/table/0/flow/1"

		command = 'curl --user "admin":"admin" -H "Accept: application/xml" -H "Content-type: application/xml" -X PUT ' + flowURL + ' -d ' + xmlSrcToDst

		systemCommand(command)

		flowURL = "http://127.0.0.1:8181/restconf/config/opendaylight-inventory:nodes/node/openflow:"+ bestPath[currentNode] +"/table/0/flow/2"

		command = 'curl --user "admin":"admin" -H "Accept: application/xml" -H "Content-type: application/xml" -X PUT ' + flowURL + ' -d ' + xmlDstToSrc

		systemCommand(command)

	srcNode = bestPath[-1]
	prevNode = bestPath[-2]
	inport = linkPorts[prevNode + "::" + srcNode]
	inport = inport.split("::")[1]
	outport = hostPorts[h1]

	xmlSrcToDst = '\'<?xml version=\"1.0\" encoding=\"UTF-8\" standalone=\"no\"?><flow xmlns=\"urn:opendaylight:flow:inventory\"><priority>32767</priority><flow-name>Load Balance 1</flow-name><match><in-port>' + str(inport) +'</in-port><ipv4-destination>10.0.0.1/32</ipv4-destination><ipv4-source>10.0.0.4/32</ipv4-source><ethernet-match><ethernet-type><type>2048</type></ethernet-type></ethernet-match></match><id>1</id><table_id>0</table_id><instructions><instruction><order>0</order><apply-actions><action><order>0</order><output-action><output-node-connector>' + str(outport) +'</output-node-connector></output-action></action></apply-actions></instruction></instructions></flow>\''

	xmlDstToSrc = '\'<?xml version=\"1.0\" encoding=\"UTF-8\" standalone=\"no\"?><flow xmlns=\"urn:opendaylight:flow:inventory\"><priority>32767</priority><flow-name>Load Balance 2</flow-name><match><in-port>' + str(outport) +'</in-port><ipv4-destination>10.0.0.4/32</ipv4-destination><ipv4-source>10.0.0.1/32</ipv4-source><ethernet-match><ethernet-type><type>2048</type></ethernet-type></ethernet-match></match><id>2</id><table_id>0</table_id><instructions><instruction><order>0</order><apply-actions><action><order>0</order><output-action><output-node-connector>' + str(inport) +'</output-node-connector></output-action></action></apply-actions></instruction></instructions></flow>\''

	flowURL = "http://127.0.0.1:8181/restconf/config/opendaylight-inventory:nodes/node/openflow:"+ bestPath[-1] +"/table/0/flow/1"

	command = 'curl --user \"admin\":\"admin\" -H \"Accept: application/xml\" -H \"Content-type: application/xml\" -X PUT ' + flowURL + ' -d ' + xmlSrcToDst

	systemCommand(command)

	flowURL = "http://127.0.0.1:8181/restconf/config/opendaylight-inventory:nodes/node/openflow:"+ bestPath[-1] +"/table/0/flow/2"

	command = 'curl --user "admin":"admin" -H "Accept: application/xml" -H "Content-type: application/xml" -X PUT ' + flowURL + ' -d ' + xmlDstToSrc

	systemCommand(command)

# Main

# Stores H1 and H2 from user
global h1,h2,h3

h1 = ""
h2 = ""

#print "Enter Host 1"
h1 = int(input())
#print "\nEnter Host 2"
h2 = int(input())
#print "\nEnter Host 3 (H2's Neighbour)"
h3 = int(input())

h1 = "10.0.0." + str(h1)
h2 = "10.0.0." + str(h2)
h3 = "10.0.0." + str(h3)

flag = True

while flag:

	#Creating Graph
	G = nx.Graph()

	# Stores Info About H3 And H4's Switch
	switch = {}

	# MAC of Hosts i.e. IP:MAC
	deviceMAC = {}

	# IP of Hosts i.e. MAC:IP
	deviceIP = {}

	# Stores Switch Links To H3 and H4's Switch
	switchLinks = {}

	# Stores Host Switch Ports
	hostPorts = {}

	# Stores Switch To Switch Path
	path = {}
	# Stores Link Ports
	linkPorts = {}
	# Stores Final Link Rates
	finalLinkTX = {}
	# Store Port Key For Finding Link Rates
	portKey = ""
	# Statistics
	global stats
	stats = ""
	# Stores Link Cost
	global cost
	cost = 0

	try:
 		# Device Info (Switch To Which The Device Is Connected & The MAC Address Of Each Device)
		topology = "http://127.0.0.1:8181/restconf/operational/network-topology:network-topology"
		getResponse(topology,"topology")

		# Print Device:MAC Info
		# Paths
		#print "\nAll Paths\n"
		#for path in nx.all_simple_paths(G, source=2, target=1):
			#print(path)
		for path in nx.all_shortest_paths(G, source=int(switch[h2].split(":",1)[1]), target=int(switch[h1].split(":",1)[1]), weight=None):
		      path=path+1;

		# Cost Computation
		tmp = ""
		for currentPath in nx.all_shortest_paths(G, source=int(switch[h2].split(":",1)[1]), target=int(switch[h1].split(":",1)[1]), weight=None):
			for node in range(0,len(currentPath)-1):
				tmp = tmp + str(currentPath[node]) + "::"
				key = str(currentPath[node])+ "::" + str(currentPath[node+1])
				port = linkPorts[key]
				port = port.split(":",1)[0]
				port = int(port)
				stats = "http://localhost:8181/restconf/operational/opendaylight-inventory:nodes/node/openflow:"+str(currentPath[node])+"/node-connector/openflow:"+str(currentPath[node])+":"+str(port)
				getResponse(stats,"statistics")
			tmp = tmp + str(currentPath[len(currentPath)-1])
			tmp = tmp.strip("::")
			finalLinkTX[tmp] = cost
			cost = 0
			tmp = ""


		shortestPath = min(finalLinkTX, key=finalLinkTX.get)

		pushFlowRules(shortestPath)

		time.sleep(60)
	except KeyboardInterrupt:
		break
		exit
