# Supplementary material for: SDN-IoT: SDN-based efficient clustering scheme for IoT using improved Sailfish optimization algorithm
Source: PeerJ Comput Sci. 2023 Jul 10;9:e1424. doi: 10.7717/peerj-cs.1424 (PMC10403188; doi:10.7717/peerj-cs.1424)
Supplement: Supplemental Information 1 [file peerj-cs-09-1424-s001.zip › WSN_SDN_ISFO/SelectCH2.py]

import random
import math
def select(TotalCH,Sensors,Model,r):
    countCH=0
    n=Model['n']
    for i in range(n):
        if Sensors['E'][i]>0:
            temp_rand=random.uniform(0,1)
            if Sensors['G'][i]<=0:
                if temp_rand<= (Model['p']/(1-Model['p']*(math.fmod(r,round(1/Model['p']))))):
                    countCH=countCH+1
                    Sensors['types'][i]='C'
                    Sensors['G'][i]=round(1/Model['p'])-1
                    TotalCH.append(i+1)
    return TotalCH,Sensors
